# Supplementary material for: Heterogeneous exposure and hotspots for malaria vectors at three study sites in Uganda
Source: Gates Open Res. 2018 Nov 13;2:32. Originally published 2018 Jul 18. [Version 2] doi: 10.12688/gatesopenres.12838.2 (PMC6350504; doi:10.12688/gatesopenres.12838.2)
Supplement: Supplementary file 3 [file gatesopenres-2-13949-s0002.tgz › f7b1ea69-1fb5-46e5-98d8-5601c4d6f731.R]

###########################################################################################
####
#### TITLE OF MANUSCRIPT: HETEROGENEOUS EXPOSURE AND HOTSPOTS FOR MALARIA VECTORS AT THREE STUDY SITES IN UGANDA
#### AUTHORS: KANG ET AL.
#### AIM OF ANALYSIS: TO ESTIMATE HOUSEHOLD BITING PROPENSITIES AND SEASONAL SIGNAL USING A ZERO-INFLATED NEGATIVE BINOMIAL MODEL
####
###########################################################################################


## setwd()
library(INLA)

data <- read.csv("Uganda_data.csv")

tororo = subset(data,data$siteid=="Tororo")
kanungu = subset(data,data$siteid=="Kanungu")
jinja = subset(data,data$siteid=="Jinja")


##############################################################
#### BAYESIAN ESTIMATION OF HOUSEHOLD BITING PROPENSITIES ####
##############################################################

dataset = tororo  ## repeat the following steps for kanungu and jinja as well
name = "Tororo"
# dataset = kanungu
# name = "Kanungu"
# dataset = jinja
# name = "Jinja"


observed = dataset$totalanopheles
day = dataset$studyDay
ind = c(1:length(observed))
hhid = dataset$hhid
data = list(observed=observed, day=day, hhid=hhid, ind=ind)
inla.setOption(scale.model.default = TRUE)

#### Four types of seasonal smoothing prior distributions are considered ####

## 1. Daily seasonal smoothing using RW1 prior
formula1 = observed ~ -1 + factor(hhid) + f(day, model="rw1") + f(ind, model="iid")
res1 = inla(formula1, family = "zeroinflatednbinomial1", data = data, verbose=F, control.predictor=list(compute=TRUE), control.compute = list(waic = TRUE), control.inla= list(strategy = "gaussian", h=1e-6))

## 2. Daily seasonal smoothing using RW2 prior
m = get("inla.models", INLA:::inla.get.inlaEnv())
m$latent$rw2$min.diff = NULL
assign("inla.models", m, INLA:::inla.get.inlaEnv())
formula2 = observed ~ -1 + factor(hhid) + f(day, model="rw2") + f(ind, model="iid")
res2 = inla(formula2, family = "zeroinflatednbinomial1", data = data, verbose=F, control.predictor=list(compute=TRUE), control.compute = list(waic = TRUE), control.inla= list(strategy = "gaussian", h=1e-6))

## 3. Daily seasonal smoothing using AR1 prior
formula3 = observed ~ -1 + factor(hhid) + f(day, model="ar1") + f(ind, model="iid")
res3 = inla(formula3, family = "zeroinflatednbinomial1", data = data, verbose=F, control.predictor=list(compute=TRUE), control.compute = list(waic = TRUE), control.inla= list(strategy = "gaussian", h=1e-6))

## 4. Daily seasonal smoothing using AR2 prior
formula4 = observed ~ -1 + factor(hhid) + f(day, model="ar", order=2) + f(ind, model="iid")
res4 = inla(formula4, family = "zeroinflatednbinomial1", data = data, verbose=F, control.predictor=list(compute=TRUE), control.compute = list(waic = TRUE), control.inla= list(strategy = "gaussian", h=1e-6))

## Comparison of WAIC
c(res1$waic$waic, res2$waic$waic, res3$waic$waic, res4$waic$waic)


#### Which model has the smallest WAIC? Store/write results from the best fitted model ####

result = res1 ## or res2 or res3 or res4?
  
## Biting weights
nn = length(unique(hhid))
w2 = exp(result$summary.fixed[1:nn,1])
## Adjust biting weight to have a mean of 1. 
w_adj = w2/mean(w2)
w_mat = cbind(uhhid=unique(hhid), weight=w_adj)
# write.table(w_mat, paste0("Biting_weight_", name, ".txt"))

## Seasonal signal
pt = result$summary.random
## Adjust seasonal signal by the mean of biting weight
S2_mean_adj = exp(pt$"day"$mean) * mean(w2)
S2_025pct = exp(pt$"day"$"0.025quant")* mean(w2)
S2_975pct = exp(pt$"day"$"0.975quant")* mean(w2)
Sd_mat = cbind(studyDay=pt$"day"$ID, Sd=S2_mean_adj, Sd_025=S2_025pct, Sd_975=S2_975pct)
# write.table(Sd_mat, paste0("Seasonal_daily_", name, ".txt"))

plot(dataset$studyDay, dataset$totalanopheles, xlab = "Day of Study", ylab = "Counts")
plot(pt$"day"$ID, S2_mean_adj, type="l", col=2)
lines(pt$"day"$ID, S2_025pct, type="l", col=3)
lines(pt$"day"$ID, S2_975pct, type="l", col=3)


  
