# Supplementary material for: Heterogeneous exposure and hotspots for malaria vectors at three study sites in Uganda
Source: Gates Open Res. 2018 Nov 13;2:32. Originally published 2018 Jul 18. [Version 2] doi: 10.12688/gatesopenres.12838.2 (PMC6350504; doi:10.12688/gatesopenres.12838.2)
Supplement: Supplementary file 4 [file gatesopenres-2-13949-s0003.tgz]

Archive with 1 entries (1 files):
- c0140690-382a-49d2-a774-b7931c1f0f08.R
