# Supplementary material for: Heterogeneous exposure and hotspots for malaria vectors at three study sites in Uganda
Source: Gates Open Res. 2018 Nov 13;2:32. Originally published 2018 Jul 18. [Version 2] doi: 10.12688/gatesopenres.12838.2 (PMC6350504; doi:10.12688/gatesopenres.12838.2)
Supplement: Supplementary file 4 [file gatesopenres-2-13949-s0003.tgz › c0140690-382a-49d2-a774-b7931c1f0f08.R]

###########################################################################################
####
#### TITLE OF MANUSCRIPT: HETEROGENEOUS EXPOSURE AND HOTSPOTS FOR MALARIA VECTORS AT THREE STUDY SITES IN UGANDA
#### AUTHORS: KANG ET AL.
#### AIM OF ANALYSIS: PERFORM GLM ANALYSIS TO IDENTIFY HOUSING COVARIATES AFFECTING HOUSEHOLD BITING PROPENSITIES
####
###########################################################################################

## setwd()
library(readstata13)
library(readxl)
library(MASS)

#### Housing survey data
housing <- read.dta13("Uganda_housing_covariates.dta", nonint.factors=T)


####%%%%%%%%%%%%%%%%%%%%%%%%%%%####
#### PREPARE DATA FOR ANALYSIS #### 
####%%%%%%%%%%%%%%%%%%%%%%%%%%%####

#### 1. TORORO #### 

## Overall household biting propensities
wo_tor <- read.table("Biting_weight_Tororo.txt")

## Housing covariates
hous_tor <- housing[which(housing$siteid=="Tororo"), ]

## Enumerated households
HH_tor = read_excel("TororoHH_info.xlsx")
HH_tor = HH_tor[which(HH_tor$Sampled==1),]
xy_tor = cbind(HH_tor$X, HH_tor$Y)

id1 = as.numeric(substr(HH_tor$HHID, 3, 15))
id2 = housing$hhid[which(housing$siteid=="Tororo")]

idd=NULL
for (i in 1:length(id2)){
  idd[i] = which(id2[i]==id1)
}

w_overall = wo_tor$weight
w_overall = w_overall[idd]
Tor = cbind(w_overall, hous_tor[,c(3,5,7,9:10,12:14)])

Tor$rooftype2[Tor$rooftype=="Thatch"] <- "1"
Tor$rooftype2[Tor$rooftype=="Metal"] <- "2"
Tor$rooftype2[Tor$rooftype=="Tiles"] <- "2"
Tor$rooftype2 <- factor(Tor$rooftype2)


#### 2. KANUNGU #### 

## Overall household biting propensities
wo_Kan <- read.table("Biting_weight_Kanungu.txt")

## Housing covariates
hous_kan <- housing[which(housing$siteid=="Kanungu"), ]

## Enumerated households
HH_kan = read_excel("KanunguHH_info.xlsx")
HH_kan = HH_kan[which(HH_kan$Sampled==1),]
xy_kan = cbind(HH_kan$X, HH_kan$Y)

id1 = as.numeric(substr(HH_kan$HHID, 3, 15))
id2 = housing$hhid[which(housing$siteid=="Kanungu")]

idd=NULL
for (i in 1:length(id2)){
  idd[i] = which(id2[i]==id1)
}

w_overall = wo_Kan$weight
w_overall = w_overall[idd]
Kan = cbind(w_overall, hous_kan[,c(3,5,7,9:10,12:14)])

Kan$rooftype2[Kan$rooftype=="Thatch"] <- "1"
Kan$rooftype2[Kan$rooftype=="Metal"] <- "2"
Kan$rooftype2[Kan$rooftype=="Tiles"] <- "2"
Kan$rooftype2 <- factor(Kan$rooftype2)


#### 3. JINJA #### 

## Overall household biting propensities
wo_Jin <- read.table("Biting_weight_Jinja.txt")

## Housing covariates
hous_Jin <- housing[which(housing$siteid=="Jinja"), ]
hous_Jin <- hous_Jin[-which(hous_Jin$hhid=="201031206"),]

## Enumerated households
HH_jin = read_excel("JinjaHH_info.xlsx")
HH_jin = HH_jin[which(HH_jin$Sampled==1),]
xy_jin = cbind(HH_jin$X, HH_jin$Y)

id1 = as.numeric(substr(HH_jin$HHID, 3, 15))
id2 = hous_Jin$hhid

idd=NULL
for (i in 1:length(id2)){
  idd[i] = which(id2[i]==id1)
}

w_overall = wo_Jin$weight
w_overall = w_overall[idd]
Jin = cbind(w_overall, hous_Jin[,c(3,5,7,9:10,12:14)])

Jin$rooftype2[Jin$rooftype=="Thatch"] <- "1"
Jin$rooftype2[Jin$rooftype=="Metal"] <- "2"
Jin$rooftype2[Jin$rooftype=="Tiles"] <- "2"
Jin$rooftype2 <- factor(Jin$rooftype2)


####%%%%%%%%%%%%%%%%%%%%%%%%%%%%%%%%%%%%%%%%%%%%%%%%%%%%%%%%%####
#### GLM ANALYSIS USING A NEGATIVE BINOMIAL REGRESSION MODEL ####
####%%%%%%%%%%%%%%%%%%%%%%%%%%%%%%%%%%%%%%%%%%%%%%%%%%%%%%%%%####

## Total collection days as an offset

#### 1. ALL STUDY SITES COMBINED ####

DF = data.frame(rbind(Jin, Kan, Tor))

## All covariates
formula = totalanopheles ~ rooftype2 + walltype + floortype + eaves + airbrickcat + housetype + offset(log(totalcollectiondays))

modA = glm.nb(formula, data = DF)
summary(modA)

fit <- modA
step <- stepAIC(fit, direction="both")
step$anova # display results


## Final model
formula = totalanopheles ~ rooftype2 + walltype + floortype + airbrickcat + offset(log(totalcollectiondays))
modF = glm.nb(formula, data = DF)
summary(modF)
(est <- cbind(Estimate = coef(modF), confint(modF)))
exp(est)


#### 2. TORORO ####

## All covariates
formula = totalanopheles ~ rooftype2 + walltype + floortype + eaves + airbrickcat + housetype + offset(log(totalcollectiondays))
modA = glm.nb(formula, data = Tor)
summary(modA)

fit <- modA
step <- stepAIC(fit, direction="both")
step$anova # display results

## Final model
formula = totalanopheles ~ walltype + eaves + airbrickcat + offset(log(totalcollectiondays))
modF = glm.nb(formula, data = Tor)
summary(modF)
(est <- cbind(Estimate = coef(modF), confint(modF)))
exp(est)


#### 3. KANUNGU ####

## All covariates
formula = totalanopheles ~ rooftype2 + walltype + floortype + eaves + airbrickcat + housetype + offset(log(totalcollectiondays))
modA = glm.nb(formula, data = Kan)
summary(modA)

fit <- modA
step <- stepAIC(fit, direction="both")
step$anova # display results

## Final model
formula = totalanopheles ~ walltype + eaves + offset(log(totalcollectiondays))
modF = glm.nb(formula, data = Kan)
summary(modF)
(est <- cbind(Estimate = coef(modF), confint(modF)))
exp(est)


#### 4. JINJA ####

## All covariates
formula = totalanopheles ~ rooftype2 + walltype + floortype + eaves + airbrickcat + housetype + offset(log(totalcollectiondays))
modA = glm.nb(formula, data = Jin)
summary(modA)

fit <- modA
step <- stepAIC(fit, direction="both")
step$anova # display results

## Final model
formula = totalanopheles ~ walltype + floortype + offset(log(totalcollectiondays))
modF = glm.nb(formula, data = Jin)
summary(modF)
(est <- cbind(Estimate = coef(modF), confint(modF)))
exp(est)
